# Supplementary material for: Relevance of the Axis Spermidine/eIF5A for Plant Growth and Development
Source: Front Plant Sci. 2016 Mar 2;7:245. doi: 10.3389/fpls.2016.00245 (PMC4773603; doi:10.3389/fpls.2016.00245)
Supplement: Supplementary file 1 [file Table1.XLSX]

## Sheet: BiNGOGlobalNetw
GO-ID	p-value	corr p-value	Genes in test set	Genes in reference set	Test set (cluster)	Reference set	Description	Genes in test set (description)
5199	9.3205e-15	5.5737e-12	15	37	389	27593	structural constituent of cell wall	AT3G28550|PRP3|AT3G24480|LRX2|AT5G25550|AT4G08410|AT3G54580|AT4G08400|AT4G08370|ATEPR1|AT1G26240|AT4G18670|AT5G06630|LRX1|AT1G23720
3676	1.3511e-12	5.3865e-10	116	3806	389	27593	nucleic acid binding	AT1G06070|AT1G14650|SCR|SR45|UBP12|LOL2|YAB3|LSD1|AT2G44710|GTE2|AT5G04810|AT3G10113|GTE7|LFY|DRB3|ATAF1|JKD|AT1G60200|AT3G02060|SMB|HEC3|MYB120|RBP1|ERF4|AT2G47310|BHLH093|SMZ|ATH1|PIF4|HEN4|FLK|EDM2|AT5G51300|NRPB1|PIF7|AGF1|NTT|SE|BZIP17|AT3G45630|CHR4|KNAT3|KAN2|AT4G39680|AT4G31200|AT2G43960|CUC1|GPRI1|AT1G14640|AT1G09230|AT2G32600|AT5G10800|AT3G49930|CDC5|AGO7|AT1G18050|AT2G20110|WRKY10|RBP4…
32502	7.1025e-06	0.0011593	60	1820	389	27593	developmental process	SCR|CDKC2|YAB3|ATEPR1|LSD1|LFY|SUB|ATAF1|JKD|SMB|SOB3|APO2|HEC3|SYN3|ATS3|EMB2219|FH5|MYB120|TCP4|SERK1|ELF3|SERK2|FPA|ELF5|EMB1290|PRP3|SMZ|ATH1|PIF4|HEN4|LRX2|EDM2|VCS|EDE1|MKK5|PIF7|NTT|EMB2016|TIM50|SE|ZTL|FY|EMB2656|KAN2|CUC1|GI|GRV2|PEX12|AGO7|EMB2444|JAG|WRKY10|AGL30|LBD18|BRM|HUA2|LRX1|ELC|LAS|HUA1
16070	1.1881e-05	0.001421	28	510	389	27593	RNA metabolic process	AT1G14650|HEN4|SR45|AT3G51120|VCS|CDKC2|NRPB1|F18B13.15|NS2|AT4G21660|SE|FY|AT2G43960|AT2G29210|AT3G52120|AT1G14640|AT1G60200|TAF12|SCL30|SMB|AT5G10800|SCL33|AGO7|AT1G18050|PCFS4|XRN3|AGO10|DCP1
5515	2.2168e-05	0.0018938	71	2416	389	27593	protein binding	AT3G24480|LKP2|SCR|SR45|AT5G25550|AT5G43420|AT4G02180|YAB3|ETO1|WRKY27|AT3G47550|AT2G28540|AT3G13225|SUB|BT5|JKD|RING1|CEF|AT3G09770|AT5G48360|AT3G26730|AFC1|AT3G62240|FH5|FH4|ELF3|SUF4|AT5G59930|SOS5|AT4G32640|AT4G18670|ERF4|AT2G47310|DCP1|PIF4|LRX2|AT2G43800|AT3G51120|VCS|AT5G23110|AT1G61180|EDE1|CTR1|AFH1|CDF3|AT1G68180|CDF2|AT2G20760|ZTL|FY|AT3G45630|AT5G01160|HSF1|CHR4|AT5G03220|OFP1|AT5G035…
48608	6.0177e-05	0.0044983	33	735	389	27593	reproductive structure development	ATH1|HEN4|EDM2|CDKC2|EDE1|MKK5|YAB3|EMB2016|TIM50|ZTL|FY|EMB2656|KAN2|LFY|CUC1|SUB|GI|GRV2|APO2|HEC3|ATS3|EMB2219|EMB2444|JAG|FH5|WRKY10|TCP4|SERK1|ELF3|FPA|ELF5|HUA2|EMB1290
3006	9.766e-05	0.0068707	35	829	389	27593	reproductive developmental process	ATH1|HEN4|EDM2|CDKC2|EDE1|MKK5|NTT|YAB3|EMB2016|TIM50|ZTL|FY|EMB2656|KAN2|LFY|CUC1|SUB|GI|GRV2|APO2|HEC3|ATS3|EMB2219|EMB2444|JAG|FH5|MYB120|WRKY10|TCP4|SERK1|ELF3|FPA|ELF5|HUA2|EMB1290
9664	0.015516	0.66278	9	78	389	27593	plant-type cell wall organization	AT3G28550|AT4G08370|ATEPR1|AT1G26240|AT4G08410|AT3G54580|AT5G06630|AT4G08400|AT1G23720
9909	0.022231	0.91684	10	104	389	27593	regulation of flower development	PCFS4|FY|FLK|EDM2|ELF3|FPA|SUF4|ELF7|HUA2|GPRI1
42752	0.029211	1.127	5	17	389	27593	regulation of circadian rhythm	GI|LKP2|ZTL|ARR3|TIC
8270	0.065635	2.1805	35	1095	389	27593	zinc ion binding	AT5G51300|AT3G51120|AT5G43420|AT5G23110|AT4G02180|TAF15B|NTT|AT4G22350|AT1G68180|AT3G45630|AT5G01160|CHR4|AT3G47550|AT2G47680|AT4G17410|RHA3B|AT5G47430|JKD|RING1|CEF|SDG20|AT3G09770|AT2G32600|AT3G49930|AT3G26730|PEX12|AT4G03120|AT5G60170|FRS8|JAG|AT3G62240|AT5G11430|PCFS4|AT5G59930|AT5G55070
31974	0.2864	7.288	17	376	389	27593	membrane-enclosed lumen	GI|LKP2|TAF12|SR45|SCL30|SMB|CDKC2|NRPB1|SYN3|SCL33|PIF7|HON5|EMB2444|SE|E2F3|ERF4|OFP1
16682	0.33934	8.2826	5	27	389	27593	oxidoreductase activity, acting on diphenols and related substances as donors, oxygen as acceptor	LAC10|AT5G21100|LAC11|IRX12|AT5G21105
7623	0.63307	14.286	6	49	389	27593	circadian rhythm	GI|LKP2|ZTL|ELF3|APRR2|ARR3
48646	1.0762	22.191	8	103	389	27593	anatomical structure formation involved in morphogenesis	JAG|HEN4|LSD1|EDE1|BRM|HEC3|CUC1|LAS
43229	1.3105	25.458	117	6089	389	27593	intracellular organelle	SCR|AT1G20810|SR45|CDKC2|ARR3|F18B13.15|NS2|AT3G52950|AT5G04810|AT4G14360|LFY|AT5G47430|AT4G24860|AT1G60200|CEF|SMB|APO2|HEC3|XRN3|AT4G32640|ERF4|AT1G04430|BHLH093|SMZ|ATH1|PIF4|HEN4|FLK|EDM2|VCS|NRPB1|EDE1|AT2G38410|AT1G31410|PIF7|CTR1|AGF1|NTT|AT1G68180|SE|BZIP17|ZTL|CHR4|KNAT3|AT4G39680|AT1G67930|SDG20|UPL2|AT2G32600|UPL1|CDC5|TIC|WRKY10|CYCT1;3|AGL30|MKS1|ALC|DRT111|AT5G44500|LBD18|AT5G55070|…
46872	1.4545	27.528	49	2020	389	27593	metal ion binding	AT1G56210|AT3G06130|AT5G43420|AT5G24580|AT4G02180|AT5G27690|AT4G23882|TAF15B|AT4G22350|AT5G04170|AT3G47550|AT5G21100|AT5G47430|JKD|RING1|CEF|AT3G09770|AT3G26730|FRS8|AT3G62240|AT5G11430|PCFS4|AT5G59930|AT5G21105|AT3G05220|AT5G51300|AT3G51120|AT5G23110|NTT|AT1G68180|AT5G03380|AT3G45630|AT5G01160|CHR4|AT2G47680|AT4G17410|RHA3B|SDG20|AT2G32600|BSL3|BSL2|CPK20|AT3G49930|PEX12|AT4G03120|AT5G60170|JAG|…
3779	1.4944	27.528	6	57	389	27593	actin binding	AFH1|FH5|FH4|AT2G43800|AT5G48360|AT1G59910
