# Supplementary material for: Relevance of the Axis Spermidine/eIF5A for Plant Growth and Development
Source: Front Plant Sci. 2016 Mar 2;7:245. doi: 10.3389/fpls.2016.00245 (PMC4773603; doi:10.3389/fpls.2016.00245)
Supplement: Supplementary file 2 [file Table2.XLSX]

## Sheet: BinGOGlobalFull
GO-ID	p-value	corr p-value	Genes in test set	Genes in reference set	Test set (cluster)	Reference set	Description	Genes in test set (description)
30127	0.57379	66.418	2	4	86	27592	COPII vesicle coat	CEF|AT4G32640
166	0.6378	66.418	18	2085	86	27592	nucleotide binding	AT3G50590|AT1G60200|AT1G80030|AT5G51300|AT3G09100|AT5G23110|AT4G22730|HVT1|EMB1507|PEX1|CDC48B|CDC48C|AT5G60170|AT5G56890|AT3G45630|AT3G62310|PERK10|AT2G28540
16887	0.75682	66.418	7	328	86	27592	ATPase activity	CDC48|CIP111|EMB1507|PEX1|CDC48B|SYD|CDC48C
16051	0.78835	66.418	6	227	86	27592	carbohydrate biosynthetic process	CESA2|CYP79F1|SBE2.1|GAUT4|GAUT2|GAUT1
19137	0.95438	71.472	2	5	86	27592	thioglucosidase activity	BGLU34|BGLU35
6325	15.985	269.35	4	160	86	27592	chromatin organization	ESC|AT1G72740|SUVH2|SYD
